# Supplementary material for: Nursing Education during the SARS-CoV-2 Pandemic: Assessment of Students’ Satisfaction with e-Learning Environment
Source: Int J Environ Res Public Health. 2022 Feb 11;19(4):2023. doi: 10.3390/ijerph19042023 (PMC8872368; doi:10.3390/ijerph19042023)
Supplement: Supplementary file 1 [file ijerph-19-02023-s001.zip]

Archive with 1 entries (1 files):
- ijerph-1503397-supplementary.pdf
